# Supplementary material for: Non-invasive multimodal spinal network stimulation instantaneously recovers locomotor function after paralysis
Source: Natl Sci Rev. 2025 Jul 8;12(7):nwaf239. doi: 10.1093/nsr/nwaf239 (PMC12247811; doi:10.1093/nsr/nwaf239)
Supplement: nwaf239_Supplemental_Files [file nwaf239_supplemental_files.zip]

Archive with 2 entries (2 files):
- AIS A_Overground Walking Without and With Stimulation (1).mp4
- AIS C_Overground Walking Without and With Stimulation (1).mp4
